# Supplementary material for: Benefit of Catheter Ablation for Atrial Fibrillation in Heart Failure Patients with Different Etiologies
Source: J Cardiovasc Dev Dis. 2023 Oct 20;10(10):437. doi: 10.3390/jcdd10100437 (PMC10607920; doi:10.3390/jcdd10100437)
Supplement: Supplementary file 1 [file jcdd-10-00437-s001.zip]

Archive with 1 entries (1 files):
- jcdd-2596446-supplementary.pdf
